# Supplementary material for: Prevalence, Risk Factors, and Molecular Epidemiology of Intestinal Carbapenem-Resistant Pseudomonas aeruginosa
Source: Microbiol Spectr. 2021 Nov 24;9(3):e01344-21. doi: 10.1128/Spectrum.01344-21 (PMC8612150; doi:10.1128/Spectrum.01344-21)
Supplement: SUPPLEMENTAL FILE 1 — Supplemental material. Download SPECTRUM01344-21_Supp_1_seq5.xlsx, XLSX file, 0.02 MB [file spectrum01344-21_supp_1_seq5.xlsx]

## Sheet: clinical information
Table S1. Clinical information of 184 P. aeruginosa isolates.
								Prior antibiotic exposure
Patients' No.	CRPA/CSPA	Age	Gender	population center	Extra-intestinal PA	Ward	Length of hospital stay	Penicillin	Cephalosporins	Fluoroquinolones	Tigecycline	Aminoglycosides	Carbapenems	Polymyxin
1	CRPA	80	Male	Urban	Yes	Non-ICU	1	No	No	No	No	No	No	No
2	CRPA	85	Male	Urban	Yes	Non-ICU	10	No	No	No	No	No	Yes	No
3	CRPA	65	Female	Rural	No	ICU	12	No	Yes	No	No	No	Yes	No
4	CRPA	48	Male	Urban	No	ICU	16	No	Yes	Yes	No	No	Yes	No
5	CRPA	64	Female	Rural	No	Non-ICU	16	Yes	No	No	No	No	No	No
6	CRPA	49	Male	Rural	Yes	Non-ICU	11	No	No	No	No	No	No	No
7	CSPA	58	Male	Rural	No	ICU	0	No	No	No	No	No	Yes	No
8	CSPA	33	Male	Rural	No	Non-ICU	0	No	No	No	No	No	No	No
9	CSPA	68	Male	Urban	No	Non-ICU	2	No	No	Yes	No	No	No	No
10	CSPA	77	Male	Rural	No	ICU	5	No	Yes	No	No	No	No	No
11	CRPA	49	Male	Urban	Yes	ICU	3	No	No	No	No	No	Yes	No
12	CRPA	71	Male	Urban	Yes	Non-ICU	46	No	No	No	No	No	Yes	No
13	CSPA	89	Female	Urban	No	ICU	34	No	Yes	No	No	No	Yes	No
14	CSPA	18	Female	Urban	Yes	Non-ICU	13	Yes	Yes	No	No	No	Yes	No
15	CSPA	60	Male	Rural	No	ICU	8	Yes	Yes	No	No	No	Yes	No
16	CSPA	15	Female	Urban	Yes	ICU	64	No	Yes	No	No	Yes	No	No
17	CRPA	81	Female	Urban	Yes	ICU	67	No	No	No	No	No	Yes	No
18	CSPA	27	Female	Urban	No	Non-ICU	7	Yes	Yes	No	No	No	No	No
19	CSPA	81	Male	Urban	Yes	ICU	62	Yes	Yes	No	No	No	Yes	No
20	CRPA	83	Female	Rural	Yes	ICU	12	No	No	No	Yes	No	Yes	No
21	CRPA	80	Female	Urban	Yes	Non-ICU	12	No	Yes	No	No	No	Yes	No
22	CSPA	55	Male	Urban	No	Non-ICU	2	No	No	No	No	No	No	No
23	CRPA	42	Male	Rural	No	Non-ICU	6	No	No	No	No	No	Yes	No
24	CSPA	56	Male	Urban	No	Non-ICU	13	Yes	No	No	No	No	Yes	No
25	CRPA	68	Female	Urban	Yes	Non-ICU	13	No	Yes	No	No	No	No	No
26	CRPA	68	Male	Urban	Yes	ICU	21	Yes	No	No	No	Yes	Yes	No
27	CRPA	65	Female	Rural	No	ICU	5	No	Yes	No	Yes	No	Yes	No
28	CRPA	60	Male	Rural	Yes	ICU	33	No	Yes	Yes	No	Yes	Yes	No
29	CRPA	60	Male	Urban	No	ICU	10	Yes	No	No	No	No	Yes	No
30	CRPA	62	Female	Urban	Yes	ICU	14	Yes	Yes	Yes	No	No	Yes	No
31	CSPA	63	Female	Rural	No	Non-ICU	5	Yes	No	No	No	No	Yes	No
32	CSPA	89	Male	Urban	Yes	Non-ICU	5	No	Yes	No	No	No	Yes	No
33	CRPA	66	Male	Urban	Yes	ICU	29	Yes	Yes	No	No	Yes	Yes	No
34	CRPA	44	Male	Rural	Yes	ICU	16	No	No	Yes	Yes	Yes	Yes	No
35	CSPA	65	Female	Urban	No	ICU	1	Yes	No	No	No	No	No	No
36	CRPA	79	Male	Urban	No	Non-ICU	13	Yes	No	No	No	No	Yes	No
37	CSPA	70	Male	Rural	No	Non-ICU	7	Yes	No	No	No	No	Yes	No
38	CSPA	72	Male	Urban	Yes	Non-ICU	37	No	No	No	No	No	Yes	No
39	CSPA	66	Male	Urban	Yes	Non-ICU	41	Yes	Yes	Yes	Yes	No	Yes	No
40	CSPA	60	Female	Urban	No	Non-ICU	1	Yes	No	No	No	No	Yes	No
41	CSPA	77	Female	Urban	No	Non-ICU	21	No	Yes	No	No	No	No	No
42	CRPA	73	Female	Rural	No	Non-ICU	38	Yes	No	No	Yes	No	No	No
43	CSPA	53	Male	Rural	No	ICU	8	No	Yes	No	No	No	Yes	No
44	CSPA	63	Male	Rural	No	ICU	10	No	Yes	No	No	No	No	No
45	CSPA	85	Female	Urban	Yes	ICU	129	No	Yes	Yes	No	No	Yes	No
46	CSPA	77	Male	Urban	No	Non-ICU	11	No	No	No	No	No	Yes	No
47	CSPA	70	Male	Urban	No	Non-ICU	30	Yes	No	No	Yes	No	Yes	No
48	CRPA	62	Female	Rural	No	ICU	8	No	No	No	No	No	Yes	No
49	CSPA	59	Female	Urban	Yes	Non-ICU	17	Yes	Yes	No	No	No	No	No
50	CSPA	37	Male	Urban	Yes	ICU	35	No	Yes	No	No	No	Yes	No
51	CRPA	84	Male	Urban	Yes	ICU	18	Yes	Yes	No	Yes	No	Yes	No
52	CSPA	18	Male	Urban	No	Non-ICU	0	No	No	No	No	No	No	No
53	CRPA	84	Female	Urban	Yes	ICU	6	Yes	No	No	Yes	No	No	No
54	CRPA	52	Male	Urban	Yes	ICU	44	Yes	Yes	No	No	Yes	Yes	No
55	CSPA	67	Male	Rural	Yes	ICU	5	No	No	No	Yes	No	Yes	No
56	CRPA	50	Male	Urban	Yes	Non-ICU	28	Yes	Yes	No	No	No	Yes	No
57	CRPA	83	Male	Urban	Yes	ICU	59	Yes	Yes	Yes	Yes	No	Yes	No
58	CRPA	48	Female	Urban	Yes	ICU	11	No	No	No	Yes	No	Yes	No
59	CRPA	39	Male	Rural	No	ICU	19	No	Yes	No	No	No	No	No
60	CRPA	56	Male	Rural	Yes	ICU	22	Yes	Yes	No	Yes	No	Yes	No
61	CSPA	91	Male	Urban	No	Non-ICU	16	No	No	No	No	No	No	No
62	CRPA	58	Male	Rural	Yes	ICU	13	Yes	No	No	No	No	No	No
63	CSPA	85	Female	Urban	No	Non-ICU	8	No	No	No	No	No	Yes	No
64	CSPA	59	Female	Urban	Yes	Non-ICU	58	Yes	Yes	No	No	No	Yes	No
65	CSPA	22	Female	Rural	Yes	Non-ICU	19	No	Yes	No	No	No	No	No
66	CSPA	83	Female	Urban	Yes	Non-ICU	8	No	No	Yes	No	No	No	No
67	CRPA	81	Male	Urban	Yes	ICU	64	Yes	Yes	Yes	No	Yes	Yes	No
68	CRPA	65	Male	Rural	Yes	ICU	5	Yes	No	No	No	No	Yes	No
69	CSPA	58	Female	Rural	No	Non-ICU	7	No	Yes	No	No	No	No	No
70	CSPA	67	Female	Rural	No	Non-ICU	18	No	Yes	No	No	No	Yes	No
71	CRPA	70	Female	Urban	Yes	ICU	40	Yes	No	No	Yes	No	Yes	No
72	CRPA	97	Male	Urban	Yes	Non-ICU	41	No	No	No	No	No	Yes	No
73	CRPA	26	Male	Rural	No	ICU	15	No	No	No	No	No	Yes	No
74	CSPA	71	Female	Urban	Yes	Non-ICU	6	No	No	No	No	No	Yes	No
75	CRPA	85	Female	Urban	Yes	Non-ICU	35	No	Yes	No	No	No	No	No
76	CRPA	74	Male	Urban	No	ICU	9	No	Yes	Yes	No	No	Yes	No
77	CSPA	89	Male	Urban	No	Non-ICU	20	No	Yes	No	No	No	No	No
78	CSPA	87	Male	Urban	Yes	ICU	44	No	Yes	No	No	No	No	No
79	CSPA	46	Male	Urban	No	ICU	6	No	Yes	No	No	No	Yes	No
80	CRPA	53	Female	Urban	Yes	ICU	41	No	No	No	No	Yes	Yes	No
81	CSPA	72	Male	Urban	Yes	Non-ICU	29	No	Yes	No	No	No	Yes	No
82	CSPA	72	Male	Urban	Yes	ICU	8	No	Yes	No	No	No	Yes	No
83	CSPA	77	Female	Urban	No	Non-ICU	2	No	No	No	No	No	Yes	No
84	CSPA	28	Female	Rural	Yes	ICU	20	Yes	Yes	No	No	No	Yes	No
85	CSPA	67	Male	Urban	No	Non-ICU	5	Yes	No	No	No	No	No	No
86	CRPA	80	Male	Urban	Yes	Non-ICU	7	No	No	Yes	Yes	Yes	No	No
87	CSPA	79	Female	Rural	No	ICU	1	No	Yes	No	No	No	No	No
88	CRPA	69	Male	Urban	Yes	Non-ICU	10	No	No	No	No	No	Yes	No
89	CSPA	64	Male	Urban	Yes	ICU	60	No	Yes	No	No	No	Yes	No
90	CRPA	73	Female	Urban	No	ICU	11	No	No	No	No	No	Yes	No
91	CSPA	52	Female	Urban	No	Non-ICU	0	No	No	No	No	No	Yes	No
92	CSPA	82	Female	Urban	No	Non-ICU	0	No	No	No	No	No	Yes	No
93	CSPA	58	Male	Urban	Yes	ICU	18	No	Yes	No	No	No	Yes	No
94	CSPA	51	Male	Urban	No	Non-ICU	16	Yes	Yes	No	No	No	No	No
95	CRPA	83	Female	Urban	No	Non-ICU	24	Yes	No	No	No	No	Yes	No
96	CRPA	92	Male	Urban	Yes	Non-ICU	19	Yes	Yes	No	No	No	No	No
97	CRPA	21	Male	Rural	Yes	ICU	11	Yes	No	No	No	Yes	Yes	No
98	CRPA	52	Male	Rural	No	ICU	92	Yes	No	No	Yes	No	Yes	No
99	CRPA	73	Male	Rural	Yes	Non-ICU	19	No	Yes	No	No	No	No	No
100	CRPA	76	Male	Urban	Yes	ICU	0	Yes	No	No	No	No	Yes	No
101	CSPA	21	Female	Urban	No	Non-ICU	0	No	Yes	No	No	No	No	No
102	CSPA	54	Female	Rural	No	Non-ICU	14	No	Yes	No	No	No	No	No
103	CSPA	60	Male	Urban	No	Non-ICU	5	No	Yes	No	No	No	No	No
104	CSPA	60	Male	Rural	No	Non-ICU	8	No	Yes	No	No	No	No	No
105	CSPA	17	Male	Rural	No	Non-ICU	1	No	No	No	No	No	No	No
106	CSPA	81	Male	Urban	Yes	Non-ICU	9	No	No	No	No	No	No	No
107	CRPA	24	Male	Urban	Yes	ICU	130	No	Yes	No	Yes	Yes	Yes	No
108	CSPA	59	Female	Rural	Yes	ICU	15	Yes	No	No	No	No	Yes	No
109	CRPA	80	Female	Urban	Yes	ICU	13	No	No	No	No	No	Yes	No
110	CSPA	72	Male	Urban	Yes	Non-ICU	22	Yes	Yes	No	No	No	Yes	No
111	CSPA	48	Male	Urban	No	ICU	7	Yes	No	No	No	No	No	No
112	CSPA	86	Male	Urban	Yes	ICU	15	No	Yes	No	Yes	No	Yes	No
113	CRPA	89	Male	Urban	Yes	Non-ICU	20	No	No	No	No	No	Yes	No
114	CSPA	92	Female	Urban	Yes	Non-ICU	14	No	Yes	No	No	No	Yes	No
115	CRPA	67	Male	Rural	No	Non-ICU	20	No	Yes	No	No	No	Yes	No
116	CSPA	28	Male	Urban	No	Non-ICU	1	No	Yes	No	No	No	Yes	No
117	CSPA	76	Male	Urban	No	ICU	18	No	Yes	Yes	Yes	No	Yes	No
118	CSPA	60	Male	Urban	No	Non-ICU	0	No	Yes	No	No	No	No	No
119	CSPA	80	Male	Urban	No	Non-ICU	14	No	Yes	No	No	No	Yes	No
120	CSPA	65	Male	Rural	Yes	ICU	14	Yes	No	No	No	No	Yes	No
121	CSPA	29	Male	Rural	No	Non-ICU	5	No	Yes	No	No	No	No	No
122	CSPA	69	Male	Urban	Yes	ICU	27	No	Yes	No	No	No	No	No
123	CRPA	60	Male	Rural	Yes	ICU	11	Yes	No	No	No	No	No	No
124	CSPA	82	Male	Urban	Yes	ICU	44	No	No	Yes	Yes	No	Yes	No
125	CRPA	74	Female	Urban	No	Non-ICU	28	No	Yes	No	Yes	No	Yes	No
126	CRPA	71	Male	Urban	Yes	Non-ICU	1	No	Yes	No	No	No	Yes	No
127	CSPA	59	Male	Urban	Yes	ICU	18	Yes	No	No	No	No	Yes	No
128	CRPA	67	Male	Rural	No	ICU	8	No	No	No	Yes	No	Yes	No
129	CSPA	67	Male	Urban	No	Non-ICU	19	No	Yes	No	No	No	No	No
130	CRPA	86	Female	Rural	Yes	ICU	30	No	Yes	No	Yes	No	Yes	No
131	CSPA	59	Male	Urban	No	Non-ICU	12	No	Yes	No	No	No	Yes	No
132	CSPA	55	Male	Urban	Yes	ICU	25	Yes	Yes	No	Yes	No	Yes	No
133	CRPA	47	Male	Rural	No	Non-ICU	32	No	No	Yes	No	No	Yes	No
134	CSPA	65	Male	Urban	No	ICU	1	No	No	Yes	No	No	Yes	No
135	CRPA	69	Male	Rural	Yes	ICU	57	Yes	Yes	No	Yes	No	Yes	No
136	CSPA	63	Male	Urban	No	Non-ICU	11	Yes	No	No	No	No	Yes	No
137	CSPA	61	Male	Rural	No	Non-ICU	4	Yes	No	No	No	No	No	No
138	CRPA	60	Male	Urban	Yes	Non-ICU	32	No	Yes	No	No	No	Yes	No
139	CSPA	36	Male	Urban	No	ICU	17	Yes	No	No	No	No	Yes	No
140	CSPA	88	Male	Urban	No	Non-ICU	32	Yes	Yes	No	Yes	No	No	No
141	CSPA	77	Male	Rural	No	Non-ICU	21	No	Yes	No	No	No	No	No
142	CSPA	68	Male	Urban	Yes	ICU	13	No	No	No	Yes	No	Yes	No
143	CSPA	72	Male	Urban	No	Non-ICU	18	No	No	No	No	No	Yes	No
144	CSPA	62	Male	Urban	No	Non-ICU	9	No	Yes	No	No	No	No	No
145	CSPA	76	Female	Rural	No	Non-ICU	25	No	No	Yes	No	No	Yes	No
146	CSPA	71	Male	Urban	No	Non-ICU	13	No	No	No	No	No	No	No
147	CRPA	20	Male	Urban	Yes	ICU	18	Yes	No	Yes	Yes	No	Yes	No
148	CSPA	63	Male	Urban	No	Non-ICU	8	No	No	Yes	No	No	No	No
149	CSPA	62	Male	Urban	No	Non-ICU	14	No	Yes	No	No	No	No	No
150	CRPA	49	Male	Rural	Yes	ICU	5	No	No	No	Yes	No	Yes	No
151	CSPA	25	Female	Rural	No	ICU	1	Yes	Yes	No	No	Yes	No	No
152	CSPA	60	Male	Rural	Yes	Non-ICU	29	No	Yes	Yes	Yes	No	Yes	No
153	CSPA	85	Male	Urban	No	Non-ICU	5	No	Yes	No	No	No	No	No
154	CRPA	39	Female	Urban	Yes	ICU	4	Yes	No	No	No	No	Yes	No
155	CSPA	83	Male	Urban	No	ICU	2	No	No	No	No	No	Yes	No
156	CRPA	65	Female	Rural	Yes	ICU	22	No	Yes	No	No	No	Yes	No
157	CSPA	53	Male	Urban	No	ICU	12	Yes	No	No	No	No	No	No
158	CSPA	42	Male	Rural	No	Non-ICU	11	No	Yes	Yes	No	No	No	No
159	CRPA	22	Male	Urban	No	Non-ICU	11	No	No	No	No	Yes	Yes	No
160	CSPA	34	Female	Rural	No	Non-ICU	32	Yes	Yes	No	Yes	No	Yes	No
161	CRPA	72	Male	Urban	No	Non-ICU	27	No	No	No	Yes	No	Yes	No
162	CSPA	76	Female	Rural	No	Non-ICU	1	No	Yes	No	No	No	No	No
163	CSPA	55	Female	Urban	Yes	ICU	51	No	Yes	No	Yes	No	Yes	Yes
164	CSPA	87	Female	Urban	No	ICU	13	No	No	No	No	No	Yes	No
165	CSPA	42	Male	Urban	No	ICU	0	No	No	No	No	No	No	No
166	CSPA	53	Male	Rural	No	Non-ICU	19	Yes	Yes	No	No	No	Yes	No
167	CSPA	46	Female	Urban	No	ICU	12	No	No	Yes	No	No	Yes	No
168	CRPA	91	Male	Urban	Yes	ICU	28	Yes	Yes	Yes	No	No	Yes	No
169	CRPA	83	Male	Urban	Yes	ICU	27	Yes	No	Yes	Yes	No	Yes	No
170	CRPA	70	Female	Rural	Yes	ICU	16	Yes	Yes	No	No	No	No	No
171	CRPA	86	Male	Urban	Yes	ICU	71	No	No	Yes	No	No	Yes	No
172	CSPA	38	Male	Urban	Yes	ICU	21	No	No	No	No	No	No	No
173	CRPA	65	Male	Urban	Yes	ICU	64	No	Yes	No	No	No	No	No
174	CRPA	102	Male	Urban	Yes	Non-ICU	36	Yes	No	No	No	No	No	No
175	CSPA	63	Female	Rural	No	Non-ICU	37	No	No	No	No	No	No	No
176	CRPA	68	Male	Rural	Yes	Non-ICU	76	No	Yes	No	Yes	Yes	Yes	No
177	CSPA	54	Male	Rural	Yes	ICU	37	Yes	No	No	No	No	Yes	No
178	CSPA	20	Male	Rural	No	ICU	12	No	Yes	No	No	No	No	No
179	CRPA	53	Male	Rural	Yes	ICU	27	Yes	Yes	No	Yes	No	No	Yes
180	CSPA	37	Male	Rural	No	ICU	61	No	No	No	Yes	No	No	Yes
181	CSPA	54	Male	Rural	Yes	ICU	87	Yes	Yes	No	Yes	No	No	Yes
182	CSPA	85	Female	Rural	No	Non-ICU	7	No	Yes	No	No	No	No	No
183	CSPA	21	Female	Rural	No	Non-ICU	6	No	No	No	No	No	No	No
184	CRPA	81	Male	Urban	Yes	ICU	109	No	Yes	No	No	No	Yes	No
